# Supplementary material for: Prevalence of Depression and Related Factors among Patients with Chronic Disease during the COVID-19 Pandemic: A Systematic Review and Meta-Analysis
Source: Diagnostics (Basel). 2022 Dec 8;12(12):3094. doi: 10.3390/diagnostics12123094 (PMC9777242; doi:10.3390/diagnostics12123094)
Supplement: Supplementary file 1 [file diagnostics-12-03094-s001.zip]

Archive with 1 entries (1 files):
- diagnostics-2015036-supplementary.pdf
